# Supplementary material for: Toxicokinetics and Tissue Distribution of the Hepatotoxic Triterpenoid Saponin Pterocephin A in Rats Using the Ultra-Performance Liquid Chromatography–Tandem Mass Spectrometry (UPLC-MS/MS) Method
Source: Molecules. 2024 Oct 25;29(21):5044. doi: 10.3390/molecules29215044 (PMC11547388; doi:10.3390/molecules29215044)
Supplement: Supplementary file 1 [file molecules-29-05044-s001.zip]

Archive with 1 entries (1 files):
- molecules-3240557-supplementary.pdf
